# Supplementary material for: Polyaniline as a Nitrogen Source and Lignosulfonate as a Sulphur Source for the Preparation of the Porous Carbon Adsorption of Dyes and Heavy Metal Ions
Source: Polymers (Basel). 2023 Nov 24;15(23):4515. doi: 10.3390/polym15234515 (PMC10708433; doi:10.3390/polym15234515)
Supplement: Supplementary file 1 [file polymers-15-04515-s001.zip]

Archive with 1 entries (1 files):
- polymers-2661455-supplementary.pdf
